# Supplementary material for: Glyphosate Use, Toxicity and Occurrence in Food
Source: Foods. 2021 Nov 12;10(11):2785. doi: 10.3390/foods10112785 (PMC8622992; doi:10.3390/foods10112785)
Supplement: Supplementary file 1 [file foods-10-02785-s001.zip]

Archive with 1 entries (1 files):
- foods-1440874-supplementary.pdf
